# Supplementary material for: Subxiphoid Single-Port Robotic Thymectomy Using the Single-Port Robotic System versus VATS: A Multi-Institutional, Retrospective, and Propensity Score-Matched Study
Source: Cancers (Basel). 2024 Aug 15;16(16):2856. doi: 10.3390/cancers16162856 (PMC11353098; doi:10.3390/cancers16162856)
Supplement: Supplementary file 1 [file cancers-16-02856-s001.zip]

Archive with 3 entries (3 files):
- cancers-3117110-Tables.pdf
- Video S2.mp4
- Viedo S1.mp4
